# Supplementary material for: Growth and Stress Tolerance Comprise Independent Metabolic Strategies Critical for Staphylococcus aureus Infection
Source: mBio. 2021 Jun 8;12(3):e00814-21. doi: 10.1128/mBio.00814-21 (PMC8262855; doi:10.1128/mBio.00814-21)
Supplement: TABLE S2 [file mbio.00814-21-st002.xlsx]

## Sheet: Table S2a
Supplementary Table 2a. Essential genes identified by Tn-seq
locus_tag	Gene	Description	Grosser et al	Valentino et al	This study
SAUSA300_0001	dnaA	chromosomal replication initiation protein	Essential	Essential	Essential
SAUSA300_0002	dnaN	DNA polymerase III subunit beta	Essential	Essential	Essential
SAUSA300_0005	gyrB	DNA gyrase subunit B	Essential	Essential	Essential
SAUSA300_0006	gyrA	DNA gyrase subunit A	Essential	Essential	Essential
SAUSA300_0009	serS	seryl-tRNA synthetase	Essential	Essential	Nonessential
SAUSA300_0016	dnaB	replicative DNA helicase	Essential	Essential	Essential
SAUSA300_0020	-	DNA-binding response regulator	Essential	Essential	Essential
SAUSA300_0021	-	sensory box histidine kinase	Essential	Essential	Essential
SAUSA300_0248	-	putative teichoic acid biosynthesis protein F	Essential	Essential	Essential
SAUSA300_0249	ispD	2-C-methyl-D-erythritol 4-phosphate cytidylyltransferase	Essential	Essential	Essential
SAUSA300_0250	-	alcohol dehydrogenase, zinc-containing	Essential	Essential	Essential
SAUSA300_0251	-	putative teichoic acid biosynthesis protein	Essential	Essential	Essential
SAUSA300_0363	-	hypothetical protein	Essential	Essential	Essential
SAUSA300_0366	rpsF	30S ribosomal protein S6	Essential	Essential	Essential
SAUSA300_0367	ssb	single-strand binding protein	Essential	Essential	Essential
SAUSA300_0452	dnaX	DNA polymerase III subunit gamma and tau	Essential	Essential	Essential
SAUSA300_0453	-	hypothetical protein	Essential	Essential	Essential
SAUSA300_0459	tmk	thymidylate kinase	Essential	Essential	Essential
SAUSA300_0461	holB	DNA polymerase III subunit delta	Essential	Essential	Essential
SAUSA300_0467	metS	methionyl-tRNA synthetase	Essential	Essential	Essential
SAUSA300_0477	glmU	bifunctional N-acetylglucosamine-1-phosphate uridyltransferase/glucosamine-1-phosphate acetyltransferase	Essential	Essential	Essential
SAUSA300_0478	prs	ribose-phosphate pyrophosphokinase	Essential	Essential	Essential
SAUSA300_0480	pth	peptidyl-tRNA hydrolase	Essential	Essential	Essential
SAUSA300_0485	-	cell-division initiation protein	Essential	Essential	Essential
SAUSA300_0487	-	hypothetical protein	Essential	Essential	Essential
SAUSA300_0493	folB	dihydroneopterin aldolase	Essential	Essential	Essential
SAUSA300_0494	folK	2-amino-4-hydroxy-6-hydroxymethyldihydropteridine pyrophosphokinase	Essential	Essential	Essential
SAUSA300_0496	lysS	lysyl-tRNA synthetase	Essential	Essential	Essential
SAUSA300_0513	gltX	glutamyl-tRNA synthetase	Essential	Essential	Essential
SAUSA300_0514	cysE	serine acetyltransferase	Essential	Essential	Essential
SAUSA300_0515	cysS	cysteinyl-tRNA synthetase	Essential	Essential	Essential
SAUSA300_0522	rplK	50S ribosomal protein L11	Essential	Essential	Essential
SAUSA300_0523	rplA	50S ribosomal protein L1	Essential	Essential	Essential
SAUSA300_0524	rplJ	50S ribosomal protein L10	Essential	Essential	Essential
SAUSA300_0525	rplL	50S ribosomal protein L7/L12	Essential	Essential	Essential
SAUSA300_0527	rpoB	DNA-directed RNA polymerase subunit beta	Essential	Essential	Essential
SAUSA300_0528	rpoC	DNA-directed RNA polymerase subunit beta'	Essential	Essential	Essential
SAUSA300_0530	rpsL	30S ribosomal protein S12	Essential	Essential	Essential
SAUSA300_0531	-	30S ribosomal protein S7	Essential	Essential	Essential
SAUSA300_0532	fusA	elongation factor G	Essential	Essential	Essential
SAUSA300_0533	tuf	elongation factor Tu	Essential	Essential	Essential
SAUSA300_0551	-	putative GTP cyclohydrolase	Essential	Essential	Essential
SAUSA300_0572	mvk	mevalonate kinase	Essential	Essential	Essential
SAUSA300_0573	mvaD	mevalonate diphosphate decarboxylase	Essential	Essential	Essential
SAUSA300_0574	-	phosphomevalonate kinase	Essential	Essential	Essential
SAUSA300_0596	argS	arginyl-tRNA synthetase	Essential	Essential	Essential
SAUSA300_0623	tagA	teichoic acid biosynthesis protein	Essential	Essential	Essential
SAUSA300_0624	tagH	teichoic acids export protein ATP-binding subunit	Essential	Essential	Essential
SAUSA300_0626	tagB	teichoic acid biosynthesis protein B	Essential	Essential	Essential
SAUSA300_0703	-	sulfatase family protein	Essential	Essential	Essential
SAUSA300_0715	nrdI	ribonucleotide reductase stimulatory protein	Essential	Essential	Essential
SAUSA300_0716	-	ribonucleotide-diphosphate reductase subunit alpha	Essential	Essential	Essential
SAUSA300_0717	nrdF	ribonucleotide-diphosphate reductase subunit beta	Essential	Essential	Essential
SAUSA300_0722	murB	UDP-N-acetylenolpyruvoylglucosamine reductase	Essential	Essential	Essential
SAUSA300_0731	-	glycosyl transferase, group 4 family protein	Essential	Essential	Essential
SAUSA300_0737	secA	preprotein translocase subunit SecA	Essential	Essential	Essential
SAUSA300_0747	trxB	thioredoxin-disulfide reductase	Essential	Essential	Essential
SAUSA300_0756	gap	glyceraldehyde-3-phosphate dehydrogenase, type I	Essential	Essential	Essential
SAUSA300_0757	pgk	phosphoglycerate kinase	Essential	Essential	Essential
SAUSA300_0758	tpiA	triosephosphate isomerase	Essential	Essential	Essential
SAUSA300_0765	smpB	SsrA-binding protein	Essential	Essential	Essential
SAUSA300_0818	sufC	FeS assembly ATPase SufC	Essential	Essential	Essential
SAUSA300_0819	sufD	FeS assembly protein SufD	Essential	Essential	Essential
SAUSA300_0820	sufS	SufS subfamily cysteine desulfurase	Essential	Essential	Essential
SAUSA300_0821	-	NifU family SUF system FeS assembly protein	Essential	Essential	Essential
SAUSA300_0822	sufB	FeS assembly protein SufB	Essential	Essential	Essential
SAUSA300_0837	dltC	D-alanine--poly(phosphoribitol) ligase subunit 2	Essential	Essential	Essential
SAUSA300_0865	pgi	glucose-6-phosphate isomerase	Essential	Essential	Essential
SAUSA300_0885	fabH	3-oxoacyl-(acyl carrier protein) synthase III	Essential	Essential	Essential
SAUSA300_0886	fabF	3-oxoacyl-(acyl-carrier-protein) synthase II	Essential	Essential	Essential
SAUSA300_0897	trpS	tryptophanyl-tRNA synthetase	Essential	Essential	Essential
SAUSA300_0898	spxA	transcriptional regulator Spx	Essential	Essential	Essential
SAUSA300_0908	ppnK	inorganic polyphosphate/ATP-NAD kinase	Essential	Essential	Essential
SAUSA300_0912	-	enoyl-(acyl carrier protein) reductase	Essential	Essential	Essential
SAUSA300_0919	murE	UDP-N-acetylmuramoylalanyl-D-glutamate--L-lysine ligase	Essential	Essential	Essential
SAUSA300_0989	-	hypothetical protein	Essential	Essential	Essential
SAUSA300_0990	rpoY	hypothetical protein	Essential	Essential	Essential
SAUSA300_0991	def	peptide deformylase	Essential	Essential	Essential
SAUSA300_1013	-	cell cycle protein FtsW	Essential	Essential	Essential
SAUSA300_1024	coaD	phosphopantetheine adenylyltransferase	Essential	Essential	Essential
SAUSA300_1037	pheS	phenylalanyl-tRNA synthetase subunit alpha	Essential	Essential	Essential
SAUSA300_1038	pheT	phenylalanyl-tRNA synthetase subunit beta	Essential	Essential	Essential
SAUSA300_1044	trx	thioredoxin	Essential	Essential	Essential
SAUSA300_1049	murI	glutamate racemase	Essential	Essential	Essential
SAUSA300_1074	ftsL	cell division protein	Essential	Essential	Essential
SAUSA300_1075	pbpA	penicillin-binding protein 1	Essential	Essential	Essential
SAUSA300_1076	mraY	phospho-N-acetylmuramoyl-pentapeptide-transferase	Essential	Essential	Essential
SAUSA300_1077	murD	UDP-N-acetylmuramoyl-L-alanyl-D-glutamate synthetase	Essential	Essential	Essential
SAUSA300_1078	divIB	cell division protein	Essential	Essential	Essential
SAUSA300_1079	ftsA	cell division protein ftsA	Essential	Essential	Essential
SAUSA300_1080	ftsZ	cell division protein FtsZ	Essential	Essential	Essential
SAUSA300_1087	ileS	isoleucyl-tRNA synthetase	Essential	Essential	Nonessential
SAUSA300_1102	gmk	guanylate kinase	Essential	Essential	Essential
SAUSA300_1104	coaBC	phosphopantothenoylcysteine decarboxylase/phosphopantothenate--cysteine ligase	Essential	Essential	Essential
SAUSA300_1109	fmt	methionyl-tRNA formyltransferase	Essential	Essential	Essential
SAUSA300_1115	rpe	ribulose-phosphate 3-epimerase	Essential	Essential	Essential
SAUSA300_1122	plsX	putative glycerol-3-phosphate acyltransferase PlsX	Essential	Essential	Essential
SAUSA300_1123	fabD	malonyl CoA-acyl carrier protein transacylase	Essential	Essential	Essential
SAUSA300_1124	fabG	3-oxoacyl-(acyl-carrier-protein) reductase	Essential	Essential	Essential
SAUSA300_1125	acpP	acyl carrier protein	Essential	Essential	Essential
SAUSA300_1128	ftsY	signal recognition particle-docking protein FtsY	Essential	Essential	Essential
SAUSA300_1130	ffh	signal recognition particle protein	Essential	Essential	Essential
SAUSA300_1131	rpsP	30S ribosomal protein S16	Essential	Essential	Essential
SAUSA300_1132	rimM	16S rRNA-processing protein RimM	Essential	Essential	Essential
SAUSA300_1136	rbgA	ribosomal biogenesis GTPase	Essential	Essential	Essential
SAUSA300_1150	tsf	elongation factor Ts	Essential	Essential	Essential
SAUSA300_1151	pyrH	uridylate kinase	Essential	Essential	Essential
SAUSA300_1153	uppS	undecaprenyl pyrophosphate synthase	Essential	Essential	Essential
SAUSA300_1154	cdsA	phosphatidate cytidylyltransferase	Essential	Essential	Essential
SAUSA300_1157	polC	DNA polymerase III PolC	Essential	Essential	Essential
SAUSA300_1159	nusA	transcription elongation factor NusA	Essential	Essential	Essential
SAUSA300_1160	-	hypothetical protein	Essential	Essential	Essential
SAUSA300_1162	infB	translation initiation factor IF-2	Essential	Essential	Essential
SAUSA300_1165	ribF	riboflavin biosynthesis protein ribF	Essential	Essential	Essential
SAUSA300_1168	-	RNA-metabolising metallo-beta-lactamase	Essential	Essential	Essential
SAUSA300_1200	glnR	glutamine synthetase repressor	Essential	Essential	Essential
SAUSA300_1201	glnA	glutamine synthetase, type I	Essential	Essential	Essential
SAUSA300_1237	lexA	LexA repressor	Essential	Essential	Essential
SAUSA300_1249	-	hypothetical protein	Essential	Essential	Essential
SAUSA300_1250	parE	DNA topoisomerase IV subunit B	Essential	Essential	Essential
SAUSA300_1269	femA	methicillin resistance protein FemA	Essential	Essential	Essential
SAUSA300_1270	femB	methicillin resistance protein FemB	Essential	Essential	Essential
SAUSA300_1311	murG	undecaprenyldiphospho-muramoylpentapeptide beta-N- acetylglucosaminyltransferase	Essential	Essential	Essential
SAUSA300_1341	pbp2	penicillin binding protein 2	Essential	Essential	Essential
SAUSA300_1347	birA	BirA bifunctional protein	Essential	Essential	Essential
SAUSA300_1348	-	tRNA CCA-pyrophosphorylase	Essential	Essential	Essential
SAUSA300_1351	-	hypothetical protein	Essential	Essential	Essential
SAUSA300_1362	hup	DNA-binding protein HU	Essential	Essential	Essential
SAUSA300_1364	engA	GTP-binding protein EngA	Essential	Essential	Essential
SAUSA300_1448	-	FUR family transcriptional regulator	Essential	Essential	Essential
SAUSA300_1453	-	ribonuclease Z	Essential	Essential	Essential
SAUSA300_1454	zwf	glucose-6-phosphate 1-dehydrogenase	Essential	Essential	Essential
SAUSA300_1459	gnd	6-phosphogluconate dehydrogenase	Essential	Essential	Essential
SAUSA300_1475	accC	acetyl-CoA carboxylase biotin carboxylase subunit	Essential	Essential	Essential
SAUSA300_1476	accB	acetyl-CoA carboxylase, biotin carboxyl carrier protein	Essential	Essential	Essential
SAUSA300_1521	rpoD	RNA polymerase sigma factor RpoD	Essential	Essential	Essential
SAUSA300_1522	dnaG	DNA primase	Essential	Essential	Essential
SAUSA300_1525	glyS	glycyl-tRNA synthetase	Essential	Essential	Essential
SAUSA300_1546	holA	DNA polymerase III subunit delta	Essential	Essential	Essential
SAUSA300_1553	nadD	nicotinate (nicotinamide) nucleotide adenylyltransferase	Essential	Essential	Essential
SAUSA300_1556	-	GTP-binding protein YqeH	Essential	Essential	Essential
SAUSA300_1557	-	HAD superfamily hydrolase	Essential	Essential	Essential
SAUSA300_1567	greA	transcription elongation factor GreA	Essential	Essential	Essential
SAUSA300_1575	alaS	alanyl-tRNA synthetase	Essential	Essential	Essential
SAUSA300_1578	mnmA	tRNA-specific 2-thiouridylase MnmA	Essential	Essential	Essential
SAUSA300_1579	-	aminotransferase, class V	Essential	Essential	Essential
SAUSA300_1586	aspS	aspartyl-tRNA synthetase	Essential	Essential	Essential
SAUSA300_1587	hisS	histidyl-tRNA synthetase	Essential	Essential	Essential
SAUSA300_1589	dtd	D-tyrosyl-tRNA(Tyr) deacylase	Essential	Essential	Essential
SAUSA300_1600	obgE	GTPase ObgE	Essential	Essential	Essential
SAUSA300_1601	rpmA	50S ribosomal protein L27	Essential	Essential	Essential
SAUSA300_1602	-	hypothetical protein	Essential	Essential	Essential
SAUSA300_1603	rplU	50S ribosomal protein L21	Essential	Essential	Essential
SAUSA300_1610	folC	folylpolyglutamate synthase	Essential	Essential	Essential
SAUSA300_1611	valS	valyl-tRNA synthetase	Essential	Essential	Essential
SAUSA300_1625	rplT	50S ribosomal protein L20	Essential	Essential	Essential
SAUSA300_1626	rpmI	50S ribosomal protein L35	Essential	Essential	Essential
SAUSA300_1627	infC	translation initiation factor IF-3	Essential	Essential	Essential
SAUSA300_1628	lysP	lysine-specific permease	Essential	Essential	Essential
SAUSA300_1629	thrS	threonyl-tRNA synthetase	Essential	Essential	Essential
SAUSA300_1630	dnaI	primosomal protein DnaI	Essential	Essential	Essential
SAUSA300_1631	-	replication initiation and membrane attachment protein	Essential	Essential	Essential
SAUSA300_1634	coaE	dephospho-CoA kinase	Essential	Essential	Essential
SAUSA300_1646	accA	acetyl-CoA carboxylase carboxyltransferase subunit alpha	Essential	Essential	Essential
SAUSA300_1647	accD	acetyl-CoA carboxylase subunit beta	Essential	Essential	Essential
SAUSA300_1649	dnaE	DNA polymerase III, alpha subunit	Essential	Essential	Essential
SAUSA300_1666	rpsD	30S ribosomal protein S4	Essential	Essential	Essential
SAUSA300_1673	-	1-acyl-sn-glycerol-3-phosphate acyltransferases	Essential	Essential	Essential
SAUSA300_1675	tyrS	tyrosyl-tRNA synthetase	Essential	Essential	Essential
SAUSA300_1686	murC	UDP-N-acetylmuramate--L-alanine ligase	Essential	Essential	Essential
SAUSA300_1700	-	polysaccharide biosynthesis protein	Essential	Essential	Essential
SAUSA300_1704	leuS	leucyl-tRNA synthetase	Essential	Essential	Essential
SAUSA300_1730	metK	S-adenosylmethionine synthetase	Essential	Essential	Essential
SAUSA300_1869	map	methionine aminopeptidase	Essential	Essential	Essential
SAUSA300_1872	-	hypothetical protein	Essential	Essential	Essential
SAUSA300_1873	-	Mur ligase family protein	Essential	Essential	Essential
SAUSA300_1879	-	putative lipid kinase	Essential	Essential	Essential
SAUSA300_1880	gatB	aspartyl/glutamyl-tRNA amidotransferase subunit B	Essential	Essential	Essential
SAUSA300_1881	gatA	aspartyl/glutamyl-tRNA amidotransferase subunit A	Essential	Essential	Essential
SAUSA300_1882	gatC	aspartyl/glutamyl-tRNA amidotransferase subunit C	Essential	Essential	Essential
SAUSA300_1885	ligA	DNA ligase	Essential	Essential	Essential
SAUSA300_1886	pcrA	ATP-dependent DNA helicase, PcrA	Essential	Essential	Essential
SAUSA300_1893	nadE	NAD synthetase	Essential	Essential	Essential
SAUSA300_1982	groEL	chaperonin GroEL	Essential	Essential	Essential
SAUSA300_1983	groES	co-chaperonin GroES	Essential	Essential	Essential
SAUSA300_2002	-	putative DNA-binding/iron metalloprotein/AP endonuclease	Essential	Essential	Essential
SAUSA300_2004	-	hypothetical protein	Essential	Essential	Essential
SAUSA300_2005	-	hypothetical protein	Essential	Essential	Essential
SAUSA300_2028	acpS	4'-phosphopantetheinyl transferase	Essential	Essential	Essential
SAUSA300_2038	murF	UDP-N-acetylmuramoyl-tripeptide--D-alanyl-D- alanine ligase	Essential	Essential	Essential
SAUSA300_2039	ddl	D-alanyl-alanine synthetase A	Essential	Essential	Essential
SAUSA300_2046	oxaA	membrane protein oxaA	Essential	Essential	Essential
SAUSA300_2054	fabZ	(3R)-hydroxymyristoyl-ACP dehydratase	Essential	Essential	Essential
SAUSA300_2070	-	hypothetical protein	Essential	Essential	Essential
SAUSA300_2074	rpmE2	50S ribosomal protein L31 type B	Essential	Essential	Essential
SAUSA300_2081	pyrG	CTP synthetase	Essential	Essential	Essential
SAUSA300_2084	coaA	pantothenate kinase	Essential	Essential	Essential
SAUSA300_2104	glmS	glucosamine--fructose-6-phosphate aminotransferase	Essential	Essential	Essential
SAUSA300_2113	-	hypothetical protein	Essential	Essential	Essential
SAUSA300_2171	rpsI	30S ribosomal protein S9	Essential	Essential	Essential
SAUSA300_2172	rplM	50S ribosomal protein L13	Essential	Essential	Essential
SAUSA300_2177	rplQ	50S ribosomal protein L17	Essential	Essential	Essential
SAUSA300_2178	rpoA	DNA-directed RNA polymerase subunit alpha	Essential	Essential	Essential
SAUSA300_2179	rpsK	30S ribosomal protein S11	Essential	Essential	Essential
SAUSA300_2180	rpsM	30S ribosomal protein S13	Essential	Essential	Essential
SAUSA300_2181	rpmJ	50S ribosomal protein L36	Essential	Essential	Essential
SAUSA300_2182	infA	translation initiation factor IF-1	Essential	Essential	Essential
SAUSA300_2183	adk	adenylate kinase	Essential	Essential	Essential
SAUSA300_2184	secY	preprotein translocase subunit SecY	Essential	Essential	Essential
SAUSA300_2185	rplO	50S ribosomal protein L15	Essential	Essential	Essential
SAUSA300_2186	rpmD	50S ribosomal protein L30	Essential	Essential	Essential
SAUSA300_2187	rpsE	30S ribosomal protein S5	Essential	Essential	Essential
SAUSA300_2188	rplR	50S ribosomal protein L18	Essential	Essential	Essential
SAUSA300_2189	rplF	50S ribosomal protein L6	Essential	Essential	Essential
SAUSA300_2190	rpsH	30S ribosomal protein S8	Essential	Essential	Essential
SAUSA300_2191	rpsN	30S ribosomal protein S14	Essential	Essential	Essential
SAUSA300_2192	rplE	50S ribosomal protein L5	Essential	Essential	Essential
SAUSA300_2193	rplX	50S ribosomal protein L24	Essential	Essential	Essential
SAUSA300_2194	rplN	50S ribosomal protein L14	Essential	Essential	Essential
SAUSA300_2195	rpsQ	30S ribosomal protein S17	Essential	Essential	Essential
SAUSA300_2196	rpmC	50S ribosomal protein L29	Essential	Essential	Essential
SAUSA300_2197	rplP	50S ribosomal protein L16	Essential	Essential	Essential
SAUSA300_2198	rpsC	30S ribosomal protein S3	Essential	Essential	Essential
SAUSA300_2199	rplV	50S ribosomal protein L22	Essential	Essential	Essential
SAUSA300_2200	rpsS	30S ribosomal protein S19	Essential	Essential	Essential
SAUSA300_2201	rplB	50S ribosomal protein L2	Essential	Essential	Essential
SAUSA300_2202	rplW	50S ribosomal protein L23	Essential	Essential	Essential
SAUSA300_2203	rplD	50S ribosomal protein L4	Essential	Essential	Essential
SAUSA300_2204	rplC	50S ribosomal protein L3	Essential	Essential	Essential
SAUSA300_2205	rpsJ	30S ribosomal protein S10	Essential	Essential	Essential
SAUSA300_2214	-	FmhB protein	Essential	Essential	Essential
SAUSA300_2292	fni	isopentenyl pyrophosphate isomerase	Essential	Essential	Essential
SAUSA300_2647	rnpA	ribonuclease P	Essential	Essential	Essential
SAUSA300_2648	rpmH	50S ribosomal protein L34	Essential	Essential	Essential
SAUSA300_0015	rplI	50S ribosomal protein L9	Essential	Essential	Essential
SAUSA300_0388	guaB	inosine-5'-monophosphate dehydrogenase	Essential	Essential	Essential
SAUSA300_0484	-	hypothetical protein	Essential	Essential	Essential
SAUSA300_0529	-	putative ribosomal protein L7Ae-like	Essential	Essential	Essential
SAUSA300_0595	-	hypothetical protein	Essential	Essential	Essential
SAUSA300_0755	-	glycolytic operon regulator	Essential	Essential	Essential
SAUSA300_0849	mnhG	putative monovalent cation/H+ antiporter subunit G	Essential	Essential	Essential
SAUSA300_0850	mnhF	putative monovalent cation/H+ antiporter subunit F	Essential	Essential	Essential
SAUSA300_0851	mnhE	putative monovalent cation/H+ antiporter subunit E	Essential	Essential	Essential
SAUSA300_0852	mnhD	putative monovalent cation/H+ antiporter subunit D	Essential	Essential	Essential
SAUSA300_0853	mnhC	putative monovalent cation/H+ antiporter subunit C	Essential	Essential	Essential
SAUSA300_0854	mnhB	putative monovalent cation/H+ antiporter subunit B	Essential	Essential	Essential
SAUSA300_0855	mnhA	monovalent cation/H+ antiporter subunit A	Essential	Essential	Essential
SAUSA300_1072	mraZ	cell division protein MraZ	Essential	Essential	Essential
SAUSA300_1073	mraW	S-adenosyl-methyltransferase MraW	Essential	Essential	Essential
SAUSA300_1155	-	putative membrane-associated zinc metalloprotease	Essential	Essential	Essential
SAUSA300_1178	recA	recombinase A	Essential	Essential	Essential
SAUSA300_1205	-	hypothetical protein	Essential	Essential	Essential
SAUSA300_1240	-	hypothetical protein	Essential	Essential	Essential
SAUSA300_1616	hemD	uroporphyrinogen III synthase	Essential	Essential	Essential
SAUSA300_1687	-	FtsK/SpoIIIE family protein	Essential	Essential	Essential
SAUSA300_1688	-	phenylalanyl-tRNA synthetase (beta subunit)	Essential	Essential	Essential
SAUSA300_1689	-	hypothetical protein	Essential	Essential	Essential
SAUSA300_0368	rpsR	30S ribosomal protein S18	Essential	Reduced Fitness	Essential
SAUSA300_0628	-	glycerol-3-phosphate cytidylyltransferase	Essential	Reduced Fitness	Essential
SAUSA300_0752	clpP	ATP-dependent Clp protease proteolytic subunit	Essential	Reduced Fitness	Essential
SAUSA300_1114	rsgA	hypothetical protein	Essential	Reduced Fitness	Essential
SAUSA300_1133	trmD	tRNA (guanine-N(1)-)-methyltransferase	Essential	Reduced Fitness	Essential
SAUSA300_1134	rplS	50S ribosomal protein L19	Essential	Reduced Fitness	Essential
SAUSA300_1166	rpsO	30S ribosomal protein S15	Essential	Reduced Fitness	Essential
SAUSA300_1340	recU	Holliday junction-specific endonuclease	Essential	Reduced Fitness	Essential
SAUSA300_1520	-	hypothetical protein	Essential	Reduced Fitness	Essential
SAUSA300_1527	era	GTP-binding protein Era	Essential	Reduced Fitness	Essential
SAUSA300_1535	rpsU	30S ribosomal protein S21	Essential	Reduced Fitness	Essential
SAUSA300_1597	ruvB	Holliday junction DNA helicase RuvB	Essential	Reduced Fitness	Essential
SAUSA300_1598	ruvA	Holliday junction DNA helicase RuvA	Essential	Reduced Fitness	Essential
SAUSA300_1624	-	MutT/nudix family protein	Essential	Reduced Fitness	Essential
SAUSA300_2283	rpiA	ribose-5-phosphate isomerase A	Essential	Reduced Fitness	Essential
SAUSA300_1239	tkt	transketolase	Essential	Reduced Fitness	Essential
SAUSA300_0004	recF	recombination protein F	Essential		Essential
SAUSA300_0054	-	hypothetical protein	Essential	NP	Essential
SAUSA300_0325	-	glycine cleavage H-protein	Essential		Essential
SAUSA300_0374	-	hypothetical protein	Essential		Essential
SAUSA300_0380	ahpC	alkyl hydroperoxide reductase subunit C	Essential		Essential
SAUSA300_0426	-	hypothetical protein	Essential	NP	Essential
SAUSA300_0607	-	hypothetical protein	Essential	NP	Essential
SAUSA300_0608	-	hypothetical protein	Essential	NP	Essential
SAUSA300_0609	-	phage integrase family protein	Essential	NP	Essential
SAUSA300_0610	-	putative monovalent cation/H+ antiporter subunit A	Essential	NP	Essential
SAUSA300_0639	-	hypothetical protein	Essential		Essential
SAUSA300_0749	-	hypothetical protein	Essential		Essential
SAUSA300_0768	-	hypothetical protein	Essential		Essential
SAUSA300_0803	-	Cro/CI family transcriptional regulator	Essential	NP	Essential
SAUSA300_0869	rexB	exonuclease RexB	Essential		Essential
SAUSA300_0870	rexA	exonuclease RexA	Essential		Nonessential
SAUSA300_1082	-	hypothetical protein	Essential		Essential
SAUSA300_1105	priA	primosomal protein N`	Essential		Essential
SAUSA300_1380	-	hypothetical protein	Essential		Essential
SAUSA300_1434	-	phiSLT ORF104a-like protein, repressor	Essential	NP	Essential
SAUSA300_1526	recO	DNA repair protein RecO	Essential		Essential
SAUSA300_0944	menA	1,4-dihydroxy-2-naphthoate octaprenyltransferase	Reduced Fitness	Essential	Essential
SAUSA300_1367	cmk	cytidylate kinase	Reduced Fitness	Essential	Essential
SAUSA300_1911	-	ABC transporter ATP-binding protein	Reduced Fitness	Essential	Essential
SAUSA300_2111	glmM	phosphoglucosamine mutase	Reduced Fitness	Essential	Essential
SAUSA300_1782	hemH	ferrochelatase	Reduced Fitness	Essential	Essential
SAUSA300_0570	pta	phosphotransacetylase		Essential	Essential
SAUSA300_1541	grpE	heat shock protein GrpE		Essential	Essential
SAUSA300_1791	cbf1	3'-5' exoribonuclease YhaM		Essential	Essential
SAUSA300_2646	trmE	tRNA modification GTPase TrmE		Reduced Fitness	Essential
SAUSA300_0605	sarA	accessory regulator A			Essential
SAUSA300_0492	folP	dihydropteroate synthase	Essential	Essential	Essential
SAUSA300_0625	tagG	teichoic acid ABC transporter protein	Essential	Essential	Essential
SAUSA300_0760	eno	phosphopyruvate hydratase	Essential	Essential	Nonessential
SAUSA300_0835	dltA	D-alanine--poly(phosphoribitol) ligase subunit 1	Essential	Essential	Nonessential
SAUSA300_0836	dltB	dltB protein	Essential	Essential	Nonessential
SAUSA300_0922	-	TerC family membrane protein	Essential	Essential	Nonessential
SAUSA300_1083	-	hypothetical protein	Essential	Essential	Nonessential
SAUSA300_1108	def	peptide deformylase	Essential	Essential	Nonessential
SAUSA300_1116	-	hypothetical protein	Essential	Essential	Nonessential
SAUSA300_1117	rpmB	50S ribosomal protein L28	Essential	Essential	Nonessential
SAUSA300_1149	rpsB	30S ribosomal protein S2	Essential	Essential	Nonessential
SAUSA300_1152	frr	ribosome recycling factor	Essential	Essential	Nonessential
SAUSA300_1156	proS	prolyl-tRNA synthetase	Essential	Essential	Nonessential
SAUSA300_1161	-	ribosomal protein L7Ae	Essential	Essential	Essential
SAUSA300_1176	pgsA	CDP-diacylglycerol--glycerol-3-phosphate 3-phosphatidyltransferase	Essential	Essential	Nonessential
SAUSA300_1251	parC	DNA topoisomerase IV subunit A	Essential	Essential	Nonessential
SAUSA300_1319	folA	dihydrofolate reductase	Essential	Essential	Nonessential
SAUSA300_1320	thyA	thymidylate synthase	Essential	Essential	Nonessential
SAUSA300_1344	-	putative DNA replication protein DnaD	Essential	Essential	Nonessential
SAUSA300_1511	rpmG	50S ribosomal protein L33	Essential	Essential	Nonessential
SAUSA300_1530	-	hypothetical protein	Essential	Essential	Essential
SAUSA300_1620	engB	ribosome biogenesis GTP-binding protein YsxC	Essential	Essential	Nonessential
SAUSA300_1632	nrdR	transcriptional regulator NrdR	Essential	Essential	Nonessential
SAUSA300_1894	-	nicotinate phosphoribosyltransferase	Essential	Essential	Nonessential
SAUSA300_1900	ppaC	putative manganese-dependent inorganic pyrophosphatase	Essential	Essential	Nonessential
SAUSA300_2072	prfA	peptide chain release factor 1	Essential	Essential	Essential
SAUSA300_0088	-	hypothetical protein	Essential	Essential	Nonessential
SAUSA300_1086	-	hypothetical protein	Essential	Essential	Nonessential
SAUSA300_1121	-	fatty acid biosynthesis transcriptional regulator	Essential	Essential	Nonessential
SAUSA300_1145	xerC	tyrosine recombinase xerC	Essential	Essential	Nonessential
SAUSA300_1175	-	hypothetical protein	Essential	Essential	Nonessential
SAUSA300_1325	-	hypothetical protein	Essential	Essential	NA
SAUSA300_1469	argR	arginine repressor	Essential	Essential	Nonessential
SAUSA300_1471	xseB	exodeoxyribonuclease VII small subunit	Essential	Essential	Nonessential
SAUSA300_1554	-	hypothetical protein	Essential	Essential	Nonessential
SAUSA300_1619	hemA	glutamyl-tRNA reductase	Essential	Essential	Nonessential
SAUSA300_1746	-	hypothetical protein	Essential	Essential	Nonessential
SAUSA300_2029	-	hypothetical protein	Essential	Essential	Nonessential
SAUSA300_0868	spsB	signal peptidase IB	Essential	Reduced Fitness	Nonessential
SAUSA300_1695	-	hypothetical protein	Essential	Reduced Fitness	Nonessential
SAUSA300_1988	-	delta-hemolysin	Essential	Reduced Fitness	Nonessential
SAUSA300_0350	-	Cro/CI family transcriptional regulator-like protein	Essential	NP	Essential
SAUSA300_0454	recR	recombination protein RecR	Essential		Nonessential
SAUSA300_0495	-	hypothetical protein	Essential		Nonessential
SAUSA300_0611	-	putative monovalent cation/H+ antiporter subunit B	Essential	NP	Nonessential
SAUSA300_0710	-	hypothetical protein	Essential		Nonessential
SAUSA300_0985	-	hypothetical protein	Essential		Nonessential
SAUSA300_0995	-	branched-chain alpha-keto acid dehydrogenase subunit E2	Essential		Nonessential
SAUSA300_1158	-	hypothetical protein	Essential		Nonessential
SAUSA300_1295	-	CSD family cold shock protein	Essential		Nonessential
SAUSA300_1385	-	phiSLT ORF 99-like protein	Essential	NP	Nonessential
SAUSA300_1394	-	hypothetical protein	Essential		Nonessential
SAUSA300_1400	-	phiSLT ORF92-like protein	Essential	NP	Nonessential
SAUSA300_1558	mtnN	5'-methylthioadenosine/S-adenosylhomocysteine nucleosidase	Essential		Nonessential
SAUSA300_1803	-	hypothetical protein	Essential		Nonessential
SAUSA300_0389	guaA	GMP synthase	Reduced Fitness	Essential	Nonessential
SAUSA300_0838	dltD	D-alanine-activating enzyme/D-alanine-D-alanyl, dltD protein	Reduced Fitness	Essential	Nonessential
SAUSA300_1490	efp	elongation factor P	Reduced Fitness	Essential	Nonessential
SAUSA300_1783	hemE	uroporphyrinogen decarboxylase	Reduced Fitness	Essential	Nonessential
SAUSA300_1795	-	hypothetical protein	Reduced Fitness	Essential	Nonessential
SAUSA300_0014	-	hypothetical protein		Essential	Nonessential
SAUSA300_0520	secE	preprotein translocase subunit SecE		Essential	Nonessential
SAUSA300_0743	hprK	HPr kinase/phosphorylase		Essential	Nonessential
SAUSA300_0983	ptsH	phosphocarrier protein HPr		Essential	Nonessential
SAUSA300_1258	-	4-oxalocrotonate tautomerase		Essential	Nonessential
SAUSA300_1370	ebpS	cell surface elastin binding protein		Essential	Nonessential
SAUSA300_1492	-	hypothetical protein		Essential	Nonessential
SAUSA300_1539	dnaJ	chaperone protein DnaJ		Essential	Nonessential
SAUSA300_1540	dnaK	molecular chaperone DnaK		Essential	Nonessential
SAUSA300_1593	secF	bifunctional preprotein translocase subunit SecD/SecF		Essential	Nonessential
SAUSA300_1645	pfkA	6-phosphofructokinase		Essential	Nonessential
SAUSA300_1664	ezrA	septation ring formation regulator EzrA		Essential	Nonessential
SAUSA300_2249	ssaA	secretory antigen precursor SsaA		Essential	Nonessential
SAUSA300_0022	-	hypothetical protein		Essential	Nonessential
SAUSA300_0140	deoC	deoxyribose-phosphate aldolase		Essential	Nonessential
SAUSA300_0301	-	hypothetical protein		Essential	Nonessential
SAUSA300_0489	-	putative cell division protein FtsH		Essential	Nonessential
SAUSA300_0569	-	putative heme peroxidase		Essential	Essential
SAUSA300_0777	-	cold shock protein		Essential	Nonessential
SAUSA300_0903	-	hypothetical protein		Essential	Nonessential
SAUSA300_0904	-	hypothetical protein		Essential	Nonessential
SAUSA300_0948	menB	naphthoate synthase		Essential	Nonessential
SAUSA300_1126	rnc	ribonuclease III		Essential	Nonessential
SAUSA300_1179	-	phosphodiesterase		Essential	Nonessential
SAUSA300_1186	-	hypothetical protein		Essential	Nonessential
SAUSA300_1202	-	hypothetical protein		Essential	Nonessential
SAUSA300_1357	aroC	chorismate synthase		Essential	Nonessential
SAUSA300_1360	ubiE	ubiquinone/menaquinone biosynthesis methyltransferase		Essential	Nonessential
SAUSA300_1437	-	phiSLT ORF204-like protein		Essential	Nonessential
SAUSA300_1531	phoH	PhoH family phosphate starvation-induced protein		Essential	Nonessential
SAUSA300_1615	hemB	delta-aminolevulinic acid dehydratase		Essential	Nonessential
SAUSA300_1621	clpX	ATP-dependent protease ATP-binding subunit ClpX		Essential	Nonessential
SAUSA300_1913	-	ABC transporter ATP-binding protein		Essential	Nonessential
SAUSA300_2094	-	hypothetical protein		Essential	Nonessential
SAUSA300_2493	-	hypothetical protein		Essential	Nonessential
SAUSA300_2546	betB	glycine betaine aldehyde dehydrogenase		Essential	Nonessential
SAUSA300_1138	sucC	succinyl-CoA synthetase subunit beta	Reduced Fitness	Reduced Fitness	Nonessential
SAUSA300_1590	-	GTP pyrophosphokinase	Reduced Fitness	Reduced Fitness	Nonessential
SAUSA300_2643	-	ParB family chromosome partioning protein ParB family	Reduced Fitness	Reduced Fitness	Essential
SAUSA300_0355	-	acetyl-CoA acetyltransferase		Reduced Fitness	Nonessential
SAUSA300_0764	rnr	ribonuclease R		Reduced Fitness	Nonessential
SAUSA300_0858	-	hypothetical protein		Reduced Fitness	Nonessential
SAUSA300_1257	msrR	peptide methionine sulfoxide reductase regulator MsrR		Reduced Fitness	Nonessential
SAUSA300_1573	-	Holliday junction resolvase-like protein		Reduced Fitness	Nonessential
SAUSA300_1574	-	hypothetical protein		Reduced Fitness	Nonessential
SAUSA300_1588	lytH	N-acetylmuramoyl-L-alanine amidase		Reduced Fitness	Nonessential
SAUSA300_1749	-	hypothetical protein		Reduced Fitness	Nonessential
SAUSA300_2483	-	hydroxymethylglutaryl-CoA reductase		Reduced Fitness	Nonessential
SAUSA300_2645	gidA	tRNA uridine 5-carboxymethylaminomethyl modification enzyme GidA		Reduced Fitness	Nonessential
SAUSA300_2079	fba	fructose-bisphosphate aldolase		Reduced Fitness	Nonessential
SAUSA300_0280	-	hypothetical protein	Reduced Fitness		Nonessential
SAUSA300_1092	pyrP	uracil permease	Reduced Fitness		Nonessential
SAUSA300_1465	-	2-oxoisovalerate dehydrogenase, E1 component, beta subunit	Reduced Fitness		Nonessential
SAUSA300_1466	-	2-oxoisovalerate dehydrogenase, E1 component, alpha subunit	Reduced Fitness		Nonessential
SAUSA300_1528	cdd	cytidine deaminase	Reduced Fitness		Nonessential
SAUSA300_1788	-	hypothetical protein	Reduced Fitness		Essential
SAUSA300_2526	pyrD	dihydroorotate dehydrogenase 2	Reduced Fitness		Nonessential
SAUSA300_2574	-	hypothetical protein	Reduced Fitness		Nonessential
SAUSA300_0003	-	hypothetical protein			Nonessential
SAUSA300_0479	-	50S ribosomal protein L25/general stress protein Ctc			Nonessential
SAUSA300_0571	-	lipoate-protein ligase A family protein			Nonessential
SAUSA300_0730	-	GGDEF domain-containing protein			Nonessential
SAUSA300_0754	-	hypothetical protein			Nonessential
SAUSA300_0759	gpmI	phosphoglyceromutase			Nonessential
SAUSA300_0847	-	hypothetical protein			Nonessential
SAUSA300_0993	pdhA	pyruvate dehydrogenase E1 component, alpha subunit			Nonessential
SAUSA300_1003	-	hypothetical protein			Nonessential
SAUSA300_1026	-	hypothetical protein			Nonessential
SAUSA300_1027	rpmF	50S ribosomal protein L32			Nonessential
SAUSA300_1143	topA	DNA topoisomerase I			Essential
SAUSA300_1255	fmtC	oxacillin resistance-related FmtC protein			Nonessential
SAUSA300_1337	-	hypothetical protein			Nonessential
SAUSA300_1373	-	ferredoxin			Nonessential
SAUSA300_1644	pyk	pyruvate kinase			Nonessential
SAUSA300_1797	-	hypothetical protein			Nonessential
SAUSA300_2078	murA	UDP-N-acetylglucosamine 1-carboxyvinyltransferase			Nonessential
SAUSA300_2252	-	hypothetical protein			Nonessential
SAUSA300_2402	-	hypothetical protein			Nonessential
SAUSA300_2432	-	MutT/NUDIX family hydrolase			Nonessential

## Sheet: Table S2b
Supplementary Table 2b. Conditionally essential genes identified by Tn-seq
ESSENTIALS analysis
Gene ID		Gene	Product	logFC	adj.P.Val
SAUSA300_1889		purB	adenylosuccinate lyase	-7.7521	1.72e-08
SAUSA300_0017		purA	adenylosuccinate synthetase	-7.39328	1.6e-07
SAUSA300_1179		-	phosphodiesterase	-6.97709	6.47e-07
SAUSA300_2071		-	HemK family modification methylase	-6.9225	8.73e-07
SAUSA300_1621		clpX	ATP-dependent protease ATP-binding subunit ClpX	-6.54951	3.17e-06
SAUSA300_2484		-	hydroxymethylglutaryl-CoA synthase	-6.46098	4.94e-06
SAUSA300_0993		pdhA	pyruvate dehydrogenase E1 component, alpha subunit	-6.53818	4.99e-06
SAUSA300_2483		-	hydroxymethylglutaryl-CoA reductase	-6.41743	8.68e-06
SAUSA300_0995		-	branched-chain alpha-keto acid dehydrogenase subunit E2	-6.41648	8.68e-06
SAUSA300_1657		ackA	acetate kinase	-6.32683	1.17e-05
SAUSA300_1127		smc	chromosome segregation protein SMC	-5.80754	1.99e-05
SAUSA300_0996		lpdA	dihydrolipoamide dehydrogenase	-6.1	3.47e-05
SAUSA300_0965		folD	bifunctional 5,10-methylene-tetrahydrofolate dehydrogenase/ 5,10-methylene-tetrahydrofolate cyclohydrolase	-4.97059	5.79e-05
SAUSA300_2079		fba	fructose-bisphosphate aldolase	-5.35919	6.78e-05
SAUSA300_0918		-	diacylglycerol glucosyltransferase	-5.22956	6.91e-05
SAUSA300_1126		rnc	ribonuclease III	-5.21254	7.12e-05
SAUSA300_1373		-	ferredoxin	-5.3786	8.64e-05
SAUSA300_1193		glpD	aerobic glycerol-3-phosphate dehydrogenase	-5.08135	9.3e-05
SAUSA300_0994		pdhB	pyruvate dehydrogenase E1 component, beta subunit	-5.55061	0.000110432
SAUSA300_0870		rexA	exonuclease RexA	-5.57063	0.000132988
SAUSA300_2439		galU	UTP-glucose-1-phosphate uridylyltransferase	-5.33683	0.000228905
SAUSA300_1573		-	Holliday junction resolvase-like protein	-5.59696	0.000260699
SAUSA300_1720		-	hypothetical protein	-4.7077	0.000260699
SAUSA300_1181		-	hypothetical protein	-5.48945	0.000262377
SAUSA300_0966		purE	phosphoribosylaminoimidazole carboxylase, catalytic subunit	-5.2985	0.000263318
SAUSA300_1026		-	hypothetical protein	-5.18046	0.000271061
SAUSA300_2077		-	hypothetical protein	-4.86623	0.000271061
SAUSA300_0922		-	TerC family membrane protein	-5.3018	0.00057025
SAUSA300_1465		-	2-oxoisovalerate dehydrogenase, E1 component, beta subunit	-5.22149	0.00057025
SAUSA300_1902		-	hypothetical protein	-4.615	0.00057025
SAUSA300_1572		-	hypothetical protein	-4.39518	0.00057025
SAUSA300_2060		atpA	F0F1 ATP synthase subunit alpha	-4.41412	0.000783942
SAUSA300_0835		dltA	D-alanine--poly(phosphoribitol) ligase subunit 1	-4.74814	0.000918862
SAUSA300_0948		menB	naphthoate synthase	-5.11582	0.000964119
SAUSA300_1539		dnaJ	chaperone protein DnaJ	-4.62697	0.00108048
SAUSA300_1650		-	hypothetical protein	-4.32005	0.00108048
SAUSA300_1894		-	nicotinate phosphoribosyltransferase	-4.26832	0.00111104
SAUSA300_0489		-	putative cell division protein FtsH	-4.19347	0.00137685
SAUSA300_1682		ccpA	catabolite control protein A	-4.05256	0.00137685
SAUSA300_0386		xpt	xanthine phosphoribosyltransferase	-4.31876	0.00177431
SAUSA300_1590		-	GTP pyrophosphokinase	-4.29715	0.00177431
SAUSA300_2037		-	ATP-dependent RNA helicase	-3.91736	0.00177431
SAUSA300_2058		atpD	F0F1 ATP synthase subunit beta	-4.40234	0.00185941
SAUSA300_1246		acnA	aconitate hydratase	-4.13293	0.00187746
SAUSA300_1518		-	DEAD-box ATP dependent DNA helicase	-3.88101	0.0021673
SAUSA300_1737		menE	O-succinylbenzoate-CoA ligase	-3.86862	0.00243794
SAUSA300_2003		rimI	ribosomal-protein-alanine acetyltransferase	-3.87452	0.00254201
SAUSA300_1319		folA	dihydrofolate reductase	-3.80159	0.00258372
SAUSA300_0486		-	hypothetical protein	-4.38115	0.00264391
SAUSA300_2645		gidA	tRNA uridine 5-carboxymethylaminomethyl modification enzyme GidA	-4.36051	0.00264391
SAUSA300_0743		hprK	HPr kinase/phosphorylase	-3.76826	0.00264391
SAUSA300_1138		sucC	succinyl-CoA synthetase subunit beta	-4.5617	0.00318355
SAUSA300_1158		-	hypothetical protein	-4.67242	0.00346344
SAUSA300_1474		-	hypothetical protein	-3.77082	0.00346344
SAUSA300_1098		pyrE	orotate phosphoribosyltransferase	-3.72142	0.00457617
SAUSA300_1027		rpmF	50S ribosomal protein L32	-4.0805	0.00515481
SAUSA300_1848		-	hypothetical protein	-3.42206	0.00515481
SAUSA300_1683		-	bifunctional 3-deoxy-7-phosphoheptulonate synthase/chorismate mutase	-3.59731	0.00516847
SAUSA300_1593		secF	bifunctional preprotein translocase subunit SecD/SecF	-3.99195	0.00637727
SAUSA300_0014		-	hypothetical protein	-3.99207	0.00671325
SAUSA300_0836		dltB	dltB protein	-4.20611	0.0068644
SAUSA300_1464		-	2-oxoisovalerate dehydrogenase, E2 component, dihydrolipoamide acetyltransferase	-3.85273	0.0068644
SAUSA300_1090		-	hypothetical protein	-3.55807	0.0068644
SAUSA300_1183		-	2-oxoglutarate ferredoxin oxidoreductase subunit beta	-3.42732	0.0068644
SAUSA300_2174		-	cobalt transport family protein	-3.63227	0.0069141
SAUSA300_1092		pyrP	uracil permease	-3.53011	0.00709958
SAUSA300_1016		cyoE	protoheme IX farnesyltransferase	-3.74629	0.00752568
SAUSA300_0672		-	MarR family transcriptional regulator	-3.50607	0.00818592
SAUSA300_1108		def	peptide deformylase	-3.44446	0.00818592
SAUSA300_1320		thyA	thymidylate synthase	-3.27639	0.00818592
SAUSA300_2064		atpB	F0F1 ATP synthase subunit A	-4.12026	0.00912421
SAUSA300_1444		scpB	segregation and condensation protein B	-3.19652	0.00931732
SAUSA300_0510		clpC	endopeptidase	-3.46804	0.00955246
SAUSA300_0869		rexB	exonuclease RexB	-4.3135	0.00973522
SAUSA300_1965		-	hypothetical protein	-3.34267	0.011926
SAUSA300_0868		spsB	signal peptidase IB	-4.07633	0.0130823
SAUSA300_1554		-	hypothetical protein	-4.20247	0.0131442
SAUSA300_1467		lpdA	dihydrolipoamide dehydrogenase	-3.57994	0.0141185
SAUSA300_1611		valS	valyl-tRNA synthetase	-4.24175	0.0149392
SAUSA300_1490		efp	elongation factor P	-3.95295	0.0151165
SAUSA300_1097		pyrF	orotidine 5'-phosphate decarboxylase	-3.45854	0.0158976
SAUSA300_2646		trmE	tRNA modification GTPase TrmE	-4.1381	0.0162179
SAUSA300_0539		ilvE	branched-chain amino acid aminotransferase	-3.38633	0.0166425
SAUSA300_1356		aroB	3-dehydroquinate synthase	-3.29567	0.0167119
SAUSA300_0488		hpt	hypoxanthine phosphoribosyltransferase	-3.7457	0.0178885
SAUSA300_0961		qoxC	quinol oxidase, subunit III	-3.25509	0.0206363
SAUSA300_1149		rpsB	30S ribosomal protein S2	-3.55791	0.021612
SAUSA300_1117		rpmB	50S ribosomal protein L28	-2.90493	0.0217036
SAUSA300_1470		-	geranyltranstransferase	-2.88274	0.0223845
SAUSA300_0969		purS	phosphoribosylformylglycinamidine synthase	-3.16229	0.0243799
SAUSA300_1355		aroA	3-phosphoshikimate 1-carboxyvinyltransferase	-3.10371	0.0246735
SAUSA300_0387		pbuX	xanthine permease	-2.96861	0.0267766
SAUSA300_1432		-	phiSLT ORF78-like protein	-3.04005	0.0269963
SAUSA300_1086		-	hypothetical protein	-3.88651	0.0296251
SAUSA300_1540		dnaK	molecular chaperone DnaK	-3.69913	0.0296251
SAUSA300_0552		-	hypothetical protein	-3.07416	0.0296251
SAUSA300_0364		ychF	GTP-dependent nucleic acid-binding protein EngD	-2.81831	0.0296251
SAUSA300_1466		-	2-oxoisovalerate dehydrogenase, E1 component, alpha subunit	-3.43302	0.0333136
SAUSA300_1447		xerD	tyrosine recombinase XerD	-3.62506	0.0342909
SAUSA300_1257		msrR	peptide methionine sulfoxide reductase regulator MsrR	-2.92567	0.0379332
SAUSA300_2073		tdk	thymidine kinase	-2.83766	0.0412055
SAUSA300_0504		-	pyridoxal biosynthesis lyase PdxS	-2.84791	0.0414251
SAUSA300_2068		-	hypothetical protein	-2.59124	0.0436024
SAUSA300_2057		atpC	F0F1 ATP synthase subunit epsilon	-3.68366	0.0491637
SAUSA300_0983		ptsH	phosphocarrier protein HPr	-3.72259	0.0497873
ARTIST analysis
SAUSA300_0903			hypothetical protein
SAUSA300_0917			hypothetical protein
SAUSA300_0945			isochorismate synthase family protein
SAUSA300_0946		menD	2-succinyl-6-hydroxy-2, 4-cyclohexadiene-1-carboxylic acid synthase/2-oxoglutarate decarboxylase
SAUSA300_0958			hypothetical protein
SAUSA300_0959		fmt	fmt protein
SAUSA300_1014		pyc	pyruvate carboxylase
SAUSA300_1015		ctaA	cytochrome oxidase assembly protein
SAUSA300_1112			protein phosphatase 2C domain-containing protein
SAUSA300_1172			M16 family peptidase
SAUSA300_1182			pyruvate ferredoxin oxidoreductase, alpha subunit
SAUSA300_1231			gamma-aminobutyrate permease
SAUSA300_1255		fmtC	oxacillin resistance-related FmtC protein
SAUSA300_1321			hypothetical protein
SAUSA300_1322			hypothetical protein
SAUSA300_1323			hypothetical protein
SAUSA300_1357		aroC	chorismate synthase
SAUSA300_1640		icd	isocitrate dehydrogenase
SAUSA300_1641		gltA	citrate synthase
SAUSA300_2067		glyA	serine hydroxymethyltransferase
SAUSA300_2433			phosphoglucomutase/phosphomannomutase family protein
SAUSA300_1095		carA	carbamoyl phosphate synthase small subunit
SAUSA300_1096		carB	carbamoyl phosphate synthase large subunit
SAUSA300_1167		pnpA	polynucleotide phosphorylase/polyadenylase
SAUSA300_1173			putative acetoacetyl-CoA reductase
SAUSA300_1248			hypothetical protein
SAUSA300_1569			U32 family peptidase
SAUSA300_1570			U32 family peptidase
SAUSA300_1572			hypothetical protein
SAUSA300_2065			UDP-GlcNAc 2-epimerase
SAUSA300_2175		cbiO	cobalt transporter ATP-binding subunit
